# Supplementary material for: Isoxanthohumol improves obesity and glucose metabolism via inhibiting intestinal lipid absorption with a bloom of Akkermansia muciniphila in mice
Source: Mol Metab. 2023 Sep 12;77:101797. doi: 10.1016/j.molmet.2023.101797 (PMC10539672; doi:10.1016/j.molmet.2023.101797)
Supplement: Multimedia component 1 [file mmc1.xlsx]

## Sheet: primer
sybrgreen	Sequence	company
β-actin	Forward:GCCGGGACCTGACAGACTAC Reverse: AACCGCTCGTTGCCAATAGT	Thermo Fisher Scientific
CD11c	Forward:TGTTTGAGTGTCAGGAGCAGG Reverse: GGTCACCTAGTTGGGTCTTG	Thermo Fisher Scientific
TNFa	Forward: ACGGCATGGATCTCAAAGAC Reverse: AGATAGCAATCGGCTGACG	Thermo Fisher Scientific
GAPDH	Forward:GTCAACGGATTTGGTCGTATTGGG Reverse: TGCCATGGGTGGAATCATATTGG	Thermo Fisher Scientific
F4/80	Forward: CTGGGATCCTACAGCTGCTC Reverse: AGGAGCCTGGTACATTGGTG	Thermo Fisher Scientific
UniF340	ACTCCTACGGGAGGCAGCAGT	Thermo Fisher Scientific
UniR514	ATTACCGCGGCTGCTGGC	Thermo Fisher Scientific
CD36	Forward: ACAGCTGCCTTCTGAAATGTGTGGA Reverse: TTTTCTACGTGGCCCGGTTCTAATTCA	Thermo Fisher Scientific
LPL	Forward: TCAGCTGTGTCTTCAGGGGT Reverse: TTTGGCTCCAGAGTTTGACC	Thermo Fisher Scientific
NCP1L1	Forward: CCTAAAGGGGGCCTAGCAGC Reverse: TGCCCGGAGAGCTTCTGTAA	Thermo Fisher Scientific
ABCA1	Forward: GGAAGGGACAAATTGTGCTG Reverse: TGCACAAGGTCCTGAGAATG	Thermo Fisher Scientific
ABCG5	Forward: AGCCATTCACAAACACCTCC Reverse: TCCTTGTACATCGAGAGTGGC	Thermo Fisher Scientific
ABCG8	Forward: TACTTCAGGATGCTTCGCAGG Reverse: TGCTATGAGACCTCCAGGGT	Thermo Fisher Scientific
FABP1	Forward:TGATGTCCTTCCCTTTCTGG Reverse: GCAGAGCCAGGAGAACTTTG	Thermo Fisher Scientific
FATP4	Forward: TTGCAAGTCCCATCAGCAAC Reverse: AACAGCGGCTCTTTCACAAC	Thermo Fisher Scientific
Glut5	Forward:AGCCATCAACAAGGCAGAAC Reverse: CTGCCGTAGAAGACACCACA	Thermo Fisher Scientific
PGC1α	Forward: TGATGTGAATGACTTGGATACAGACA Reverse: GCTCATTGTTGTACTGGTTGGATATG	Thermo Fisher Scientific
PGC1β	Forward: TCCTGTAAAAGCCCGGAGTAT Reverse: GCTCTGGTAGGGGCAGTGA	Thermo Fisher Scientific
PPARα	Forward:TCAGGGTACCACTACGGAGTTCA Reverse: CCGAATAGTTCGCCGAAAGA	Thermo Fisher Scientific
ERRα	Forward: CAGCTGTACTCGATGCTCCC Reverse: AGCTCTCTACCCAAACGCCT	Thermo Fisher Scientific
A.muciniphila	Forward:CAGCACGTGAAGGTGGGGAC Reverse: CCTTGCGGTTGGCTTCAGAT	Thermo Fisher Scientific
SGLT1	Forward:TCTTCGTCATCAGCGTCATC Reverse: AGGTCGATTCGCTCTTCCTT	Thermo Fisher Scientific
PEPT1	Forward:CGCTTGCCCAAATGTCTC Reverse:CGGTGACCCTGCTCAAAA	Thermo Fisher Scientific
Adiponectin	Forward: TGTTCCTCTTAATCCTGCCCA Reverse: CCAACCTGCACAAGTTCCCTT	Thermo Fisher Scientific
Glut1	Forward: AGAACCAATGGCGGCGGTCC Reverse: GCCCGTCACCTTCTTGCTGCT	Thermo Fisher Scientific
UCP-1	Forward: GGCCTCTACGACTCAGTCCA Reverse: TAAGCCGGCTGAGATCTTGT	Thermo Fisher Scientific
CideA	Forward: CTAGCACCAAAGGCTGGTTC Reverse: CACGCAGTTCCCACACACTC	Thermo Fisher Scientific
LBP	Forward: GGCTCTGCAGAGAGACCTGTACAA Reverse: TAGTTAAGGAATGCCTGGAACAGG	Thermo Fisher Scientific
PDK4	Taqman primer	Thermo Fisher Scientific
