# Supplementary material for: Isoxanthohumol improves obesity and glucose metabolism via inhibiting intestinal lipid absorption with a bloom of Akkermansia muciniphila in mice
Source: Mol Metab. 2023 Sep 12;77:101797. doi: 10.1016/j.molmet.2023.101797 (PMC10539672; doi:10.1016/j.molmet.2023.101797)
Supplement: Multimedia component 2 [file mmc2.xlsx]

## Sheet: Materials
KEY RESOURCES TABLE
REGENT or RESOURCE	SOURCE	IDENRIER
Chemicals
Ampicillin	SIGMA-ALDICH	#019M4771V
Neomycin	SIGMA-ALDICH	#SLBN5615V
Metronidazole	SIGMA-ALDICH	#MKCJ4156
Vancomycin	LKT LAB	#V0252
Brain Heart Infusion	BD BBL	63-6530-20
Hemin	SIGMA-ALDICH	H9039
Menadion	SIGMA-ALDICH	M9429
L-Cysteine	SIGMA-ALDICH	168149
Critical Commercial Assays
Rneasy Mini Kit (50)	QIAGEN	74104
5x Primescript RT Master MIX perfect Realtime	takara bio	RR036A
PowerFecal DNA kit	QIAGEN	12830-50
Triglyceride Colorimetric Assay	Cayman	10010303
TB Green Fast qPCR Mix	takara bio	RR430A
Triglyceride Colorimetric Assay Kit	Cayman Chemical Company	10010303
Fecal Mucin Assay Kit	COSMO BIO CO., LTD.	CSR-FFA-MU-K01
Experimental models
Mouse C57BL/6J, specific pathogen-free (male)	Japan SLC,Inc.	N/A
Bacteria
Akkermansia muciniphila		JCM 33894 (BAA-835)
Bacteroides thetaiotaomicron		JCM 5827 (ATCC29148)
Clostridium scindens		JCM 6567 (ATCC35704)
Bacteroides fragilis		JCM11019 (ATCC25285)
Bacteroides caccae		JCM9498 (ATCC43185)
Klebsiella pneumoniae		ATCC13883
Escherichia coli		ATCC35218
Enterobacter cloacae		NCTC13406
Oligonnucleotidea
Primer sequences used for RT-qPCR	See Table	N/A
Software and Algorithm
GraphPad Prism 8	GraphPad Prism	N/A
FlowJo_v10.6.1	Becton, Dickinson and Company	N/A
